# Supplementary material for: Neospora caninum and/or Toxoplasma gondii Seroprevalence: Vaccination against PCV2 and Muscle Enzyme Activity in Seropositive and Seronegative Pigs
Source: Microorganisms. 2021 May 20;9(5):1097. doi: 10.3390/microorganisms9051097 (PMC8160920; doi:10.3390/microorganisms9051097)
Supplement: Supplementary file 1 [file microorganisms-09-01097-s001.zip]

Archive with 1 entries (1 files):
- microorganisms-1172347-supplementary.pdf
